# Supplementary material for: Dog vaccination with EgM proteins against Echinococcus granulosus
Source: Infect Dis Poverty. 2018 Jun 13;7:61. doi: 10.1186/s40249-018-0425-4 (PMC5998577; doi:10.1186/s40249-018-0425-4)
Supplement: Supplementary file 2 — Table S1. A time course of eggs pre gram (EPG) in the faeces of dogs vaccinated with EgM9 and EgM123 compared with PBS against E. granulosus. (XLS 234 kb) [file 40249_2018_425_MOESM2_ESM.xls]

## Sheet: Sheet1
Table S1. A time course of eggs per gram (EPG) in the faeces of dogs vaccinated with EgM9 and EgM123 compared with PBS against E. granulosus
PBS/Quil A
Dog number	49d	55d	60d	62d	65d	67d	69d	76d	80d	84d	88d	98d	117d	127d	135d	143d	151d	180d	Sub-sum
3#	0	54	1.7	2.3	0.5	2.9	0	4.4	53	0.9	2.5	2	0.9	14.5	76.3	8.6	18.3	14.5	257.3
6#	0	0	0.57	5.86	0.93	2.16	7.35	8.77	4.69	6.94	5.11	0	1.86	0	0.75	10.57	165	2.22	222.78
9#	0	0.75	2.6	0.55	2.5	0.77	0	0	0.2	0	0	11.6	0	2.39	22	0	0.85	0	44.21
14#	0	435		43.1	3.5	2.5	0	5.9	21.3	0.38	3.2	0	0	17.5	24.3	87	1.3	0	644.98
18#	1	31.74	9.6	0	1.27	2.44	0.2	0	0.13	0.71	0	0	0	0.24	6.95	2.2	4.3	8.4	69.18
24#	0	8.6	0.18	0.3	0.2	0.16	0.43	0.55	0.1	0.4	0.4	0.7	0.1	0.32	1.8	0.67	9.6	0.21	24.72
25#	0	2.2	0.1	0.1	0.1	0.04	0.11	0.14	0	0.1	0.1	0.18	0.02	0.08	0.48	0.17	2.5	0.05	6.47
26#	0.77	217	4.6	9.1	5.9	4.2	10.9	13.6	10.2	10.6	10.1	17.9	2.7	8.2	47.4	17.2	242.2	5.5	638.07
27#	0	0	0	0	0.63	0	0.2	0.41	0.17	0	0	0	0	0.28	0	0.63	1.67	1.25	5.24
28#	0	0	0	0	0	0	0	0.4	0.17	0	0	0	0	0	0.6	0.63	0	0	1.8
Average	0.196667	77.2544	2.20625	6.55667	1.67	1.36333	2.13222	3.30778	4.10667	2.12556	2.10111	3.37556	0.52	3.22333	11.5867	13.23	47.4911	1.95889
SD	0.394462	151.528	3.41231	14.0901	1.97277	1.51662	4.06497	4.98574	7.31495	3.88394	3.51426	6.64213	1.0202	5.97848	16.4533	28.3006	90.6293	3.01688
Median	0	5.4	0.57	0.425	0.78	1.465	0.155	0.48	0.185	0.39	0.25	0.09	0.01	0.3	4.375	1.435	3.4	0.73
Average for all counts			10.6969
Median for all counts			0.55
EgM9/Quil A
	49d	55d	60d	62d	65d	67d	69d	76d	80d	84d	88d	98d	117d	127d	135d	143d	151d	180d	Sub-sum
1#	0	0	1.57	2.05	0.22	0	0	0.49	1.32	0.26	0.58	0	0.57	11.5	54.4	4.1	2.4	11.25	90.71
2#	0.28	0	0	0	0	0	0	0	0	0	0	0	0	0	0.94	0	0.27	0.28	1.77
5#	0	0	0	0	0	0	0	0	0	0	0	0	0	0	10.8	0.8	0.9	0.51	13.01
7#	0	0.3	0	0	0.25	2.54	0	0.62	1.39	0.27	1.67	1.6	0		0.5	1.75	12.97	1.05	24.91
10#	0	0	0	0	0	0	0	0	0	0	0	0.22	0	0	0	0	0	0	0.22
12#	0	0	0	0	0	0	0	0	0	0	0	0	0	0	0.29	1.05	0	0	1.34
21#	0	0	0	0	0	0	0	0	0	0	0	0	0.24	0.3	1.7	0	0	0	2.24
22#	0	0	0	0	0	0	0	0	0	0	0	0	0	0	0	0	0	0	0
23#	0.65	0	0	0	0	0	0	2.87	45.83	0.28	0	0	0	0	0	0	0	0	49.63
Average	0.103333	0.0333333	0.174444	0.227778	0.0522222	0.282222	0	0.442222	5.39333	0.09	0.25	0.202222	0.09	1.475	7.62556	0.855556	1.83778	1.45444
SD	0.224944	0.1	0.523333	0.683333	0.103896	0.846667	0	0.942162	15.1751	0.135093	0.565995	0.529192	0.196723	4.05207	17.8772	1.37055	4.24951	3.69061
Median	0	0	0	0	0	0	0	0	0	0	0	0	0	0	0.5	0	0	0
Average for all counts			1.1418
Median for all counts			0
Mann-Whitney U test																			p=0.035
EgM123/Quil A
	49d	55d	60d	62d	65d	67d	69d	76d	80d	84d0	88d	98d	117d	127d	135d	143d	151d	180d	Sub-sum
4#	0	1.1	0	0	0	0	0	0	0	0	0	0	0	0	0	0	0	0	1.1
8#	0	0	0	0	0	0	0	0	0	0	0	0	0	0	0.75	0	0.5	0.29	1.54
13#	0	0	0	0	0	0	0	0	0	0	0	0.89	0.73	10.46	37.5	5.95	14	18.18	87.71
11#	0	0	0	0	0	0	0	0	1.83	0.42	2.03	0.79	0	0	9.4	0	0	0	14.47
15#	0	0	0	0	0	0	0	0	0	0	0	0	0	0	0	7.3	7.69	3.85	18.84
16#	0		0	0	0	0	0	0	0	0	0	0	0	0	5.6	0	0.97	1.2	7.77
17#	0.26	266	0	25.57	2.06	1.49	0	3.47	12.5	0.22	1.88	0	0	10.25	14.24	51	0.75	0	389.69
20#	0	0	0	0	0	0	0	0	0	0	0	0	0	3	0	0	0	0.34	3.34
29#	0	0	0	0	1.85	0.24	0	0	1.57	0.83	1.46	0	0	4.5	25	4.8	0	0	40.25
30#	0	0	0	0	0	0	0	0	0	0	0	0	0.63	0	4.19	0	0	0.33	5.15
Average	0.026	29.6778	0	2.557	0.391	0.173	0	0.347	1.59	0.147	0.537	0.168	0.136	2.821	9.668	6.905	2.391	2.419
SD	0.0822192	88.6216	0	8.08594	0.825785	0.468853	0	1.09731	3.89847	0.27841	0.875799	0.354959	0.28768	4.27062	12.6366	15.7619	4.71075	5.66243
Median	0	0	0	0	0	0	0	0	0	0	0	0	0	0	4.895	0	0.25	0.31
Average for all counts			3.50752
Median for all counts			0
Mann-Whitney U test																			p=0.143
